# Supplementary material for: A Study and Modeling of Bifidobacterium and Bacillus Coculture Continuous Fermentation under Distal Intestine Simulated Conditions
Source: Microorganisms. 2022 Apr 28;10(5):929. doi: 10.3390/microorganisms10050929 (PMC9147766; doi:10.3390/microorganisms10050929)
Supplement: Supplementary file 1 [file microorganisms-10-00929-s001.zip]

Archive with 1 entries (1 files):
- microorganisms-1639504-supplementary.pdf
